# Supplementary material for: Coevolution of Axon Guidance Molecule Slit and Its Receptor Robo
Source: PLoS One. 2014 May 6;9(5):e94970. doi: 10.1371/journal.pone.0094970 (PMC4011710; doi:10.1371/journal.pone.0094970)
Supplement: Table S1 — The accession numbers of sequences used in analysis of interacting amino acid changes. (XLS) [file pone.0094970.s001.xls]

## Sheet: Sheet1
Table S1 The accession numbers of sequences used in analysis of interacting amino acid changes.
species	Slit1	Slit2	Slit3	Robo1	Robo2	Robo3
Homo sapiens	NP_003052.2	NP_004778.1	NP_001258875.1	NP_002932.1	NP_002933.1	NP_071765.2
Pan troglodytes	XP_003312806.1	XP_003950343.1	JAA10829.1	ENSPTRP00000058358	XP_516591.3	ENSPTRP00000007574
Pan paniscus	XP_003825466.1	XP_003826870.1	XP_003810998.1	XP_003828382.1	XP_003828380.1	XP_003819980.1
Saimiri boliviensis boliviensis	XP_003922391.1	XP_003927521.1	XP_003936220.1	XP_003928357.1	XP_003934362.1	XP_003923602.1
Otolemur garnettii	XP_003787349.1	XP_003793568.1	XP_003782008.1	XP_003783966.1	XP_003783965.1	XP_003796929.1
Mus musculus	NP_056563.2	NP_848919.3	NP_035542.2	NP_062286.2	NP_780758.3	NP_001158239.1
Rattus norvegicus	NP_075242.1	NP_072154.2	NP_112611.1	NP_071524.1	NP_115289.1	NP_001101605.1
Microtus ochrogaster	XP_005352333.1	XP_005366062.1	XP_005350446.1	XP_005345284.1	XP_005345279.1	XP_005347519.1
Heterocephalus glaber	XP_004838638.1	XP_004847276.1	XP_004836462.1	XP_004870634.1	XP_004842251.1	XP_004874532.1
Chinchilla lanigera	XP_005407653.1	XP_005402532.1	XP_005376360.1	XP_005375599.1	XP_005375609.1	XP_005378502.1
Oryctolagus cuniculus	XP_002718645.1	XP_002709418.1	XP_002710414.1	XP_002716693.1	XP_002716695.1	XP_002708361.1
Bos taurus	XP_002698459.1	NP_001178445.2	NP_001178379.1	NP_001179817.2	XP_614756.6	XP_002699249.1
Orcinus orca	XP_004268585.1	XP_004266235.1	XP_004272026.1	XP_004280476.1	XP_004280475.1	XP_004280756.1
Equus caballus	XP_005602623.1	XP_001498244.2	XP_001917359.1	XP_005606158.1	XP_005606161.1	XP_001917834.2
Ailuropoda melanoleuca	XP_002917045.1	XP_002916406.1	XP_002918660.1	XP_002923471.1	XP_002926090.1	ENSAMEP00000000872
Mustela putorius furo	XP_004794753.1	XP_004794053.1	XP_004786330.1	XP_004770884.1	XP_004770540.1	XP_004787440.1
Odobenus rosmarus divergens	XP_004409535.1	XP_004415216.1	XP_004392082.1	XP_004412250.1	XP_004416900.1	XP_004413768.1
Felis catus	XP_003994307.1	XP_003985548.1	XP_003981345.1	XP_003991580.1	XP_003991585.1	ENSFCAP00000006275
Loxodonta africana	ENSLAFP00000011958	XP_003411421.1	XP_003404927.1	XP_003410234.1	XP_003410233.1	XP_003417534.1
Monodelphis domestica	ENSMODP00000005546	XP_001368481.2	XP_001380309.1	ENSMODP00000021041	XP_001377453.2	XP_003341365.1
Gallus gallus	NP_001264265.1	NP_001254004.1	NP_001183971.1	XP_004938402.1	XP_416674.4	XP_003642645.2
Pseudopodoces humilis	XP_005520919.1	XP_005517866.1	XP_005523519.1	XP_005524257.1	XP_005524181.1	XP_005528554.1
Anolis carolinensis	XP_003224291.1	XP_003221401.1	XP_003215176.1	XP_003219126.1; ENSACAP00000002023	XP_003224080.1	ENSACAP00000000366
Xenopus(Silurana)tropicalis	NP_001090702.1	XP_004911283.1	NP_001072738.1	NP_001096171.1	XP_004912136.1	XP_002937567.2
Oreochromis niloticus	Slit1a: XP_003452015.1	XP_005456937.1	XP_005467341.1	Robo1a: XP_005460740.1	Robo2a: XP_005460747.1	Robo3a: XP_005454621.1
	Slit1b: XP_003454150.1			Robo1b: XP_005471982.1	Robo2b: XP_005471984.1	Robo3b: XP_005459646.1
Pundamilia nyererei	Slit1a: XP_005743906.1	XP_005741178.1	XP_005726511.1	Robo1a: XP_005748187.1	Robo2a: XP_005748182.1	Robo3a: XP_005740158.1
	Slit1b: XP_005749653.1			Robo1b: XP_005737953.1	Robo2b: XP_005737956.1	Robo3b: XP_005739366.1
Takifugu rubripes	Slit1a: XP_003964175.1	XP_003972224.1	XP_003970682.1; ENSTRUP00000038163	Robo1a: XP_003968612.1	Robo2a: XP_003968611.1	Robo3a: XP_003970784.1
	Slit1b: XP_003972277.1			Robo1b: XP_003971240.1	Robo2b: ENSTRUP00000021746	Robo3b: ENSTRUP00000011094
Danio rerio	Slit1a: NP_001030140.1	NP_571810.1	NP_571811.2	NP_571556.1	NP_571708.1	XP_005172693.1
	Slit1b: NP_001030147.1
Strongylocentrotus purpuratus	XP_784844.3			XP_003723509.1
Apis florea	XP_003691536.1			XP_003691158.1
Apis mellifera	XP_392489.4			XP_396192.4
Bombus impatiens	XP_003491791.1			XP_003491930.1
Bombus terrestris	XP_003397380.1			XP_003399910.1
Megachile rotundata	XP_003701980.1			XP_003700541.1
Nasonia vitripennis	XP_001608177.2			XP_003427853.1
Drosophila ananassae	XP_001960384.1			XP_001960775.1	XP_001961863.1	XP_001961852.1
Drosophila erecta	XP_001975457.1			XP_001976276.1	XP_001968288.1	XP_001968273.1
Drosophila grimshawi	XP_001985737.1			XP_001987772.1	XP_001988891.1	XP_001988884.1
Drosophila melanogaster	NP_476727.1			NP_726224.2	NP_536792.2	NP_608592.2
Drosophila mojavensis	XP_002006867.1			XP_002005137.1	XP_002001891.1	XP_002001900.1
Drosophila pseudoobscura pseudoobscura	XP_001361946.2			XP_001360492.2	XP_001357028.2	XP_001357022.2
Drosophila sechellia	XP_002034028.1			XP_002039954.1	XP_002041702.1	XP_002041691.1
Drosophila simulans	XP_002081676.1			XP_002082660.1	XP_002077753.1	XP_002077741.1
Drosophila virilis	XP_002049157.1			XP_002050240.1	XP_002051718.1	XP_002051709.1
Drosophila willistoni	XP_002062731.1			XP_002063324.1	XP_002064928.1	XP_002064917.1
Drosophila yakuba	XP_002092313.1			XP_002092121.1	XP_002087542.1	XP_002087530.1
Aedes aegypti	XP_001659800.1			Robo1a: XP_001650161.1	XP_001661212.1	XP_001658079.1
				Robo1b: XP_001650163.1
Anopheles gambiae	XP_312121.5			Robo1a: XP_309726.4		XP_554155.3
				Robo1b: XP_309724.3
Culex quinquefasciatus	XP_001845970.1			Robo1a: XP_001856431.1
Tribolium castaneum	XP_972265.1			XP_967065.1	Robo2/3: XP_970268.1
Metaseiulus occidentalis	XP_003739836.1			XP_003737815.1	XP_003739431.1
Caenorhabditis elegans	NP_510437.2			NP_001024990.1
Caenorhabditis brenneri	EGT40375.1			EGT30595.1
Schmidtea mediterranea	ABC61956.2			RoboA: ABC61954.1
