# Supplementary material for: Coevolution of Axon Guidance Molecule Slit and Its Receptor Robo
Source: PLoS One. 2014 May 6;9(5):e94970. doi: 10.1371/journal.pone.0094970 (PMC4011710; doi:10.1371/journal.pone.0094970)
Supplement: Table S2 — The accession numbers of sequences used in correlated evolution rate analysis. (XLS) [file pone.0094970.s002.xls]

## Sheet: Sheet1
Table S2 The accession numbers of sequences used in correlated evolution rate analysis.
species	Slit1	Slit2	Slit3	Robo1	Robo2	Robo3	Gapdh
Homo sapiens	NP_003052.2	NP_004778.1	NP_001258875.1	NP_002932.1	NP_002933.1	NP_071765.2	NP_002037.2
Pan troglodytes	XP_003312806.1	XP_003950343.1	JAA10829.1	ENSPTRP00000058358	XP_516591.3	ENSPTRP00000007574	XP_508955.1
Pan paniscus	XP_003825466.1	XP_003826870.1	XP_003810998.1	XP_003828382.1	XP_003828380.1	XP_003819980.1	XP_003819180.1
Saimiri boliviensis boliviensis	XP_003922391.1	XP_003927521.1	XP_003936220.1	XP_003928357.1	XP_003934362.1	XP_003923602.1	XP_003942212.1
Mus musculus	NP_056563.2	NP_848919.3	NP_035542.2	NP_062286.2	NP_780758.3	NP_001158239.1	NP_032110.1
Microtus ochrogaster	XP_005352333.1	XP_005366062.1	XP_005350446.1	XP_005345284.1	XP_005345279.1	XP_005347519.1	XP_005365298.1
Heterocephalus glaber	XP_004838638.1	XP_004847276.1	XP_004836462.1	XP_004870634.1	XP_004842251.1	XP_004874532.1	XP_004869455.1
Chinchilla lanigera	XP_005407653.1	XP_005402532.1	XP_005376360.1	XP_005375599.1	XP_005375609.1	XP_005378502.1	XP_005378835.1
Equus caballus	XP_005602623.1	XP_001498244.2	XP_001917359.1	XP_005606158.1	XP_005606161.1	XP_001917834.2	NP_001157328.1
Felis catus	XP_003994307.1	XP_003985548.1	XP_003981345.1	XP_003991580.1	XP_003991585.1	ENSFCAP00000006275	NP_001009307.1
Mustela putorius furo	XP_004794753.1	XP_004794053.1	XP_004786330.1	XP_004770884.1	XP_004770540.1	XP_004787440.1	XP_004766761.1
Odobenus rosmarus divergens	XP_004409535.1	XP_004415216.1	XP_004392082.1	XP_004412250.1	XP_004416900.1	XP_004413768.1	XP_004413949.1
Bos taurus	XP_002698459.1	NP_001178445.2	NP_001178379.1	NP_001179817.2	XP_614756.6	XP_002699249.1	NP_001029206.1
Orcinus orca	XP_004268585.1	XP_004266235.1	XP_004272026.1	XP_004280476.1	XP_004280475.1	XP_004280756.1	XP_004279084.1
Monodelphis domestica	ENSMODP00000005546	XP_001368481.2	XP_001380309.1	ENSMODP00000021041	XP_001377453.2	XP_003341365.1	XP_001363713.1
Gallus gallus	NP_001264265.1	NP_001254004.1	NP_001183971.1	XP_004938402.1	XP_416674.4	XP_003642645.2	NP_989636.1
Pseudopodoces humilis	XP_005520919.1	XP_005517866.1	XP_005523519.1	XP_005524257.1	XP_005524181.1	XP_005528554.1	XP_005523906.1
Anolis carolinensis	XP_003224291.1	XP_003221401.1	XP_003215176.1	XP_003219126.1; ENSACAP00000002023	XP_003224080.1	ENSACAP00000000366	XP_003226505.1
Xenopus(Silurana)tropicalis	NP_001090702.1	XP_004911283.1	NP_001072738.1	NP_001096171.1	XP_004912136.1	XP_002937567.2	CAJ82888.1
Oreochromis niloticus	XP_003452015.1	XP_005456937.1	XP_005467341.1	XP_005460740.1	XP_005460747.1	XP_005454621.1	XP_005455495.1
Pundamilia nyererei	XP_005743906.1	XP_005741178.1	XP_005726511.1	XP_005748187.1	XP_005748182.1	XP_005740158.1	XP_005731975.1
Takifugu rubripes	XP_003964175.1	XP_003972224.1	XP_003970682.1; ENSTRUP00000038163	XP_003968612.1	XP_003968611.1	XP_003970784.1	NP_001267044.1
Danio rerio	NP_001030140.1	NP_571810.1	NP_571811.2	NP_571556.1	NP_571708.1	XP_005172693.1	NP_001108586.1
