# Supplementary material for: Coevolution of Axon Guidance Molecule Slit and Its Receptor Robo
Source: PLoS One. 2014 May 6;9(5):e94970. doi: 10.1371/journal.pone.0094970 (PMC4011710; doi:10.1371/journal.pone.0094970)
Supplement: Table S3 — The accession numbers of insect sequences used in PAML selection analysis. (XLS) [file pone.0094970.s003.xls]

## Sheet: Sheet1
Table S3 The accession numbers of insect sequences used in PAML selection analysis.
species	slit	robo1
Megachile rotundata	XM_003701932.1	XM_003700493.1
Nasonia vitripennis	XM_001608127.2	XM_003427805.1
Apis florea	XM_003691488.1	XM_003691110.1
Apis mellifera	XM_392489.4	XM_396192.4
Bombus impatiens	XM_003491743.1	XM_003491882.1
Bombus terrestris	XM_003397332.1	XM_003399862.1
Acromyrmex echinatior	EGI69064.1	EGI64941.1
Camponotus floridanus	EFN60246.1	EFN66247.1
Harpegnathos saltator	EFN82339.1	EFN86211.1
Drosophila ananassae	XM_001960348.1	XM_001960739.1
Drosophila erecta	XM_001975421.1	XM_001976240.1
Drosophila grimshawi	XM_001985701.1	XM_001987736.1
Drosophila melanogaster	NM_057379.3	NM_166543.1
Drosophila mojavensis	XM_002006831.1	XM_002005101.1
Drosophila pseudoobscura pseudoobscura	XM_001361909.2	XM_001360455.2
Drosophila sechellia	XM_002033992.1	XM_002039918.1
Drosophila simulans	XM_002081640.1	XM_002082624.1
Drosophila virilis	XM_002049121.1	XM_002050204.1
Drosophila willistoni	XM_002062695.1	XM_002063288.1
Drosophila yakuba	XM_002092277.1	XM_002092085.1
Aedes aegypti	XM_001659750.1	robo1a: XM_001650111.1
		robo1b: XM_001650113.1
Anopheles gambiae	XM_312121.5	robo1a: XM_309726.4
		robo1b: XM_309724.3
Culex quinquefasciatus	XM_001845918.1	robo1a: XM_001856385.1
Acyrthosiphon pisum	XM_003243450.1	XM_001952658.2
Pediculus humanus corporis	XM_002429038.1	XM_002426779.1
Tribolium castaneum	XM_967172.1	XM_961972.1
