# Supplementary material for: Coevolution of Axon Guidance Molecule Slit and Its Receptor Robo
Source: PLoS One. 2014 May 6;9(5):e94970. doi: 10.1371/journal.pone.0094970 (PMC4011710; doi:10.1371/journal.pone.0094970)
Supplement: Table S4 — The accession numbers of vertebrate sequences used in PAML selection analysis. (XLS) [file pone.0094970.s004.xls]

## Sheet: Sheet1
Table S4 The accession numbers of vertebrate sequences used in PAML selection analysis.
species	slit1	slit2	slit3	robo1	robo2	robo3
Homo sapiens	NM_003061.2	NM_004787.1	NM_001271946.1	NM_002941.3	NM_002942.4	NM_022370.3
Pan troglodytes	XM_003312758.1	XM_003950294.1	GABC01000509.1	ENSPTRT00000066780	XM_516591.4	ENSPTRT00000008208
Pan paniscus	XM_003825418.1	XM_003826822.1	XM_003810950.1	XM_003828334.1	XM_003828332.1	XM_003819932.1
Saimiri boliviensis boliviensis	XM_003922342.1	XM_003927472.1	XM_003936171.1	XM_003928308.1	XM_003934313.1	XM_003923553.1
Mus musculus	NM_015748.3	NM_178804.3	NM_011412.3	NM_019413.2	NM_175549.4	NM_001164767.1
Microtus ochrogaster	XM_005352276.1	XM_005366005.1	XM_005350389.1	XM_005345227.1	XM_005345222.1	XM_005347462.1
Heterocephalus glaber	XM_004838581.1	XM_004847219.1	XM_004836405.1	XM_004870577.1	XM_004842194.1	XM_004874475.1
Chinchilla lanigera	XM_005407596.1	XM_005402475.1	XM_005376303.1	XM_005375542.1	XM_005375552.1	XM_005378445.1
Equus caballus	XM_005602566.1	XM_001498194.3	XM_001917324.2	XM_005606101.1	XM_005606104.1	XM_001917799.2
Felis catus	XM_003994258.1	XM_003985499.1	XM_003981296.1	XM_003991531.1	XM_003991536.1	ENSFCAT00000006754
Mustela putorius furo	XM_004794696.1	XM_004793996.1	XM_004786273.1	XM_004770827.1	XM_004770483.1	XM_004787383.1
Odobenus rosmarus divergens	XM_004409478.1	XM_004415159.1	XM_004392025.1	XM_004412193.1	XM_004416843.1	XM_004413711.1
Bos taurus	XM_002698413.2	NM_001191516.2	NM_001191450.1	NM_001192888.2	XM_614756.6	XM_002699203.1
Orcinus orca	XM_004268537.1	XM_004266187.1	XM_004271978.1	XM_004280428.1	XM_004280427.1	XM_004280708.1
Monodelphis domestica	ENSMODT00000005664	XM_001368444.2	XM_001380272.1	ENSMODT00000021411	XM_001377416.2	XM_003341317.1
Gallus gallus	NM_001277336.1	NM_001267075.1	NM_001197042.1	XM_004938345.1	XM_416674.4	XM_003642597.2
Pseudopodoces humilis	XM_005520862.1	XM_005517809.1	XM_005523462.1	XM_005524200.1	XM_005524124.1	XM_005528497.1
Anolis carolinensis	XM_003224243.1	XM_003221353.1	XM_003215128.1	XM_003219078.1; ENSACAT00000002071	XM_003224032.1	ENSACAT00000000381
Xenopus(Silurana)tropicalis	NM_001097233.1	XM_004911226.1	NM_001079270.1	NM_001102701.1	XM_004912079.1	XM_002937521.2
Pundamilia nyererei	XM_005743849.1	XM_005741121.1	XM_005726454.1	XM_005748130.1	XM_005748125.1	XM_005740101.1
Oreochromis niloticus	XM_003451967.1	XM_005456880.1	XM_005467284.1	XM_005460683.1	XM_005460690.1	XM_005454564.1
Takifugu rubripes	XM_003964126.1	XM_003972175.1	XM_003970633.1; ENSTRUT00000038300	XM_003968563.1	XM_003968562.1	XM_003970735.1
Danio rerio	NM_001034968.1	NM_131735.1	NM_131736.2	NM_131481.1	NM_131633.1	XM_005172636.1
