# Supplementary material for: Coevolution of Axon Guidance Molecule Slit and Its Receptor Robo
Source: PLoS One. 2014 May 6;9(5):e94970. doi: 10.1371/journal.pone.0094970 (PMC4011710; doi:10.1371/journal.pone.0094970)
Supplement: Table S5 — Analysis of changes in the interacting sites between Slit and Robo. (XLS) [file pone.0094970.s005.xls]

## Sheet: Sheet1
Table S5 Analysis of changes in the interacting sites between Slit and Robo.
Phylogenetic classification	Species	Binding site I						Binding site II						Binding site III						Binding site IV						Binding site V
		Slit1	Slit2	Slit3	Robo1	Robo2	Robo3	Slit1	Slit2	Slit3	Robo1	Robo2	Robo3	Slit1	Slit2	Slit3	Robo1	Robo2	Robo3	Slit1	Slit2	Slit3	Robo1	Robo2	Robo3	Slit1	Slit2	Slit3	Robo1	Robo2	Robo3
Mammalia	Homo sapiens	R	R	R	S	S	P	E	E	E	K	K	R	R	R	R	E	E	E	R	R	R	N	N	P	Y	Y	Y	T	T	T
	Pan troglodytes	R	R	R	S	S	P	E	E	E	K	K	R	R	R	R	E	E	E	R	R	R	N	N	P	Y	Y	Y	T	T	T
	Pan paniscus	R	R	R	S	S	P	E	E	E	K	K	R	R	R	R	E	E	E	R	R	R	N	N	P	Y	Y	Y	T	T	T
	Saimiri boliviensis boliviensis	R	R	R	S	S	P	E	E	E	K	K	R	R	R	R	E	E	E	R	R	R	N	N	P	Y	Y	Y	T	T	T
	Otolemur garnettii	R	R	R	S	S	P	E	E	E	K	K	R	R	R	R	E	E	E	R	R	R	N	N	P	Y	Y	Y	T	T	T
	Mus musculus	R	R	R	S	S	P	E	E	E	K	K	R	R	R	R	E	E	E	R	R	R	N	N	P	Y	Y	Y	T	T	T
	Rattus norvegicus	R	R	R	S	S	P	E	E	E	K	K	R	R	R	R	E	E	E	R	R	R	N	N	P	Y	Y	Y	T	T	T
	Microtus ochrogaster	R	R	R	S	S	P	E	E	E	K	K	R	R	R	R	E	E	E	R	R	R	N	N	P	Y	Y	Y	T	T	T
	Heterocephalus glaber	R	R	R	S	S	P	E	E	E	K	K	R	R	R	R	E	E	E	R	R	R	N	N	P	Y	Y	Y	T	T	T
	Chinchilla lanigera	R	R	R	S	S	P	E	E	E	K	K	R	R	R	R	E	E	E	R	R	R	N	N	P	Y	Y	Y	T	T	T
	Oryctolagus cuniculus	R	R	R	S	S	P	E	E	E	K	K	R	R	R	R	E	E	E	R	R	R	N	N	P	Y	Y	Y	T	T	T
	Bos taurus	R	R	R	S	S	P	E	E	E	K	K	R	R	R	R	E	E	E	R	R	R	N	N	P	Y	Y	Y	T	T	T
	Orcinus orca	R	R	R	S	S	P	E	E	E	K	K	R	R	R	R	E	E	E	R	R	R	N	N	P	Y	Y	Y	T	T	T
	Equus caballus	R	R	R	S	S	P	E	E	E	K	K	R	R	R	R	E	E	E	R	R	R	N	N	P	Y	Y	Y	T	T	T
	Ailuropoda melanoleuca	R	R	R	S	S	P	E	E	E	K	K	R	R	R	R	E	E	E	R	R	R	N	N	P	Y	Y	Y	T	T	T
	Mustela putorius furo	R	R	R	S	S	P	E	E	E	K	K	R	R	R	R	E	E	E	R	R	R	N	N	P	Y	Y	Y	T	T	T
	Odobenus rosmarus divergens	R	R	R	S	S	P	E	E	E	K	K	R	R	R	R	E	E	E	R	R	R	N	N	P	Y	Y	Y	T	T	T
	Felis catus	R	R	R	S	S	P	E	E	E	K	K	R	R	R	R	E	E	E	R	R	R	N	N	P	Y	Y	Y	T	T	T
	Loxodonta africana	R	R	R	S	S	P	E	E	E	K	K	R	R	R	R	E	E	E	R	R	R	N	N	P	Y	Y	Y	T	T	T
	Monodelphis domestica	R	R	R	S	S	P	E	E	E	K	K	R	R	R	R	E	E	E	R	R	R	N	N	P	Y	Y	Y	T	T	T
Aves	Gallus gallus	R	R	R	S	S	S	E	E	E	K	K	R	R	R	R	E	E	E	R	R	R	N	N	S	Y	Y	Y	T	T	T
	Pseudopodoces humilis	R	R	R	S	S	T	E	E	E	K	K	K	R	R	R	E	E	E	R	R	R	N	N	S	Y	Y	Y	T	T	T
Lepidosauria	Anolis carolinensis	R	R	R	S	S	S	E	E	E	K	K	K	R	R	R	E	E	E	R	R	R	N	N	N	Y	Y	Y	T	T	T
Amphibia	Xenopus (Silurana) tropicalis	R	R	R	S	S	S	E	E	E	K	K	K	R	R	R	E	E	E	R	R	R	N	N	N	Y	Y	Y	T	T	T
Actinopterygii	Oreochromis niloticus	R	R	R	S	S	S	E	E	E	K	K	K	R	R	R	E	E	E	R	R	R	N	N	N	Y	Y	Y	T	T	T
	Pundamilia nyererei	R	R	R	S	S	S	E	E	E	K	K	K	R	R	R	E	E	E	R	R	R	N	N	N	Y	Y	Y	T	T	T
	Takifugu rubripes	R	R	R	S	S	S	E	E	E	K	K	K	R	R	R	E	E	E	R	R	R	N	N	N	Y	Y	Y	T	T	T
	Danio rerio	R	R	R	S	S	S	E	E	E	K	K	K	R	R	R	E	E	E	R	R	R	N	N	N	Y	Y	Y	T	T	T
Echinodermata	Strongylocentrotus purpuratus	R			S			E			R			R			E			R			N			E			T
Arthropoda	Apis florea	R			S			E			K			R			E			R			N			Y			T
	Apis mellifera	R			S			E			K			R			E			R			N			Y			T
	Bombus impatiens	R			S			E			K			R			E			R			N			Y			T
	Bombus terrestris	R			S			E			K			R			E			R			N			Y			T
	Megachile rotundata	R			S			E			K			R			E			R			N			Y			T
	Nasonia vitripennis	R			S			E			K			R			E			R			N			Y			T
	Drosophila ananassae	R			T	M	I	E			K	K	K	R			E	E	E	R			N	N	N	Y			T	T	T
	Drosophila erecta	R			T	M	I	E			K	Q	K	R			E	E	E	R			N	N	N	Y			T	T	T
	Drosophila grimshawi	R			T	M	I	E			K	K	K	R			E	E	E	R			N	N	N	Y			T	T	T
	Drosophila melanogaster	R			T	M	I	E			K	Q	K	R			E	E	E	R			N	N	N	Y			T	T	T
	Drosophila mojavensis	R			T	M	I	E			K	K	K	R			E	E	E	R			N	N	N	Y			T	T	T
	Drosophila pseudoobscura pseudoobscura	R			T	M	I	E			K	K	K	R			E	E	E	R			N	N	N	Y			T	T	T
	Drosophila sechellia	R			T	M	I	E			K	Q	K	R			E	E	E	R			N	N	N	Y			T	T	T
	Drosophila simulans	R			T	M	I	E			K	Q	K	R			E	E	E	R			N	N	N	Y			T	T	T
	Drosophila virilis	R			T	M	I	E			K	K	K	R			E	E	E	R			N	N	N	Y			T	T	T
	Drosophila willistoni	R			T	M	I	E			K	K	K	R			E	E	E	R			N	N	N	Y			T	T	T
	Drosophila yakuba	R			T	M	I	E			K	Q	K	R			E	E	E	R			N	N	N	Y			T	T	T
	Aedes aegypti	R			S	L	I	E			Q, K	K	K	R			E	E	E	R			N	N	N	Y			T	T	T
	Anopheles gambiae	R			S, N		I	E			K		K	R			E		E	R			N		N	Y			T		T
	Culex quinquefasciatus	R			S			E			K			R			E			R			N			Y			T
	Tribolium castaneum	R			S	V		E			K	H		R			E	E		R			N	N		Y			T	T
	Metaseiulus occidentalis	R			S	S		E			G	G		N			E	E		K			N	N		Y			Q	Q
Nematoda	Caenorhabditis elegans	R			I			E			G			R			E			R			N			Y			T
	Caenorhabditis brenneri	R			L			E			G			R			E			R			N			Y			T
Platyhelminthes	Schmidtea mediterranea	V			A			E			S			D			E			K			R			N			S
"," indicates the two inparalogs have different bingding residues.
