# Supplementary material for: Coevolution of Axon Guidance Molecule Slit and Its Receptor Robo
Source: PLoS One. 2014 May 6;9(5):e94970. doi: 10.1371/journal.pone.0094970 (PMC4011710; doi:10.1371/journal.pone.0094970)
Supplement: Table S6 — Parameter estimates of branch-site models for slit and robo1 in insects. (XLS) [file pone.0094970.s006.xls]

## Sheet: Sheet1
Table S6 Parameter estimates of branch-site models for slit and robo1 in insects.
Gene	Foreground Branch	Model	npa	Likelihood Value	Parameters Estimates	Positively Selected Sites	2ΔLb
slit	mosquitoes	Model A H0	53	-41543.86	ω0 = 0.024, p0 = 0.928,
					ω1 = 1.000, p1 = 0.007,
					ω2a fore = 1.000, ω2a back = 0.024, p2a = 0.064,
					ω2b fore = 1.000, ω2b back = 1.000, p2b = 0.001;
		Model A H1	54	-41533.92	ω0 = 0.025, p0 = 0.937,	188G*, 529L*, 727S*	19.88 (P<0.01)
					ω1 = 1.000, p1 = 0.007,
					ω2a fore = 34.628, ω2a back = 0.025, p2a = 0.055,
					ω2b fore = 34.628, ω2b back = 1.000, p2b = 0.000;
robo1	mosquitoes	Model A H0	57	-21817.51	ω0 = 0.053, p0 = 0.849,
					ω1 = 1.000, p1 = 0.026,
					ω2a fore = 1.000, ω2a back = 0.053, p2a = 0.122,
					ω2b fore = 1.000, ω2b back = 1.000, p2b = 0.004;
		Model A H1	58	-21813.71	ω0 = 0.054, p0 = 0.869,	335R*, 363N*, 464V*, 513F*,	7.60 (P<0.01)
					ω1 = 1.000, p1 = 0.026,	560A*, 581T*, 628L*
					ω2a fore = 54.245, ω2a back = 0.054, p2a = 0.101,
					ω2b fore = 54.245, ω2b back = 1.000, p2b = 0.003
aNumbers of parameters.
bTwice the difference of likelihood between the two models compared.
*0.95<PP<0.99, where PP is the Bayesian posterior probability to be under positive selection.
