# Supplementary material for: Coevolution of Axon Guidance Molecule Slit and Its Receptor Robo
Source: PLoS One. 2014 May 6;9(5):e94970. doi: 10.1371/journal.pone.0094970 (PMC4011710; doi:10.1371/journal.pone.0094970)
Supplement: Table S7 — Parameter estimates of branch-site models for slit1 , slit3 , robo1 and robo2 in vertebrates. (XLS) [file pone.0094970.s007.xls]

## Sheet: Sheet1
Table S7 Parameter estimates of branch-site models for slit1, slit3, robo1 and robo2 in vertebrates.
Gene	Foreground Branch	Model	npa	Likelihood Value	Parameters Estimates	Positively Selected Sites	2ΔLb
slit1	teleosts	Model A H0	47	-33117.34	ω0 = 0.037, p0 = 0.819,
					ω1 = 1.000, p1 = 0.072,
					ω2a fore = 1.000, ω2a back = 0.037, p2a = 0.100,
					ω2b fore = 1.000, ω2b back = 1.000, p2b = 0.009;
		Model A H1	48	-33112.1	ω0 = 0.038, p0 = 0.850,	244G*, 278S*, 511V*, 700N*, 736Q**, 829Q*, 846T*, 917P**, 918P*, 969S*, 1039A**, 1065D*, 1141N**, 1161E*, 1233S*,	7.84 (P<0.01)
					ω1 = 1.000, p1 = 0.074,	1276H*, 1443V*, 1482P*
					ω2a fore = 2.767, ω2a back = 0.038, p2a = 0.070,
					ω2b fore = 2.767, ω2b back = 1.000, p2b = 0.006;
slit3	teleosts	Model A H0	47	-33687.98	ω0 = 0.048, p0 = 0.766,
					ω1 = 1.000, p1 = 0.041,
					ω2a fore = 1.000, ω2a back = 0.048, p2a = 0.184,
					ω2b fore = 1.000, ω2b back = 1.000, p2b = 0.010;
		Model A H1	48	-33673.37	ω0 = 0.049, p0 = 0.820,	235T*, 241L*, 271P*, 274N*, 276N*, 329Q**, 355K*, 453Q**, 466S*, 494R*, 501M**, 528S**, 653V*, 666N**, 694F*,	29.22 (P<0.01)
					ω1 = 1.000, p1 = 0.043,	714N**, 728Q**, 732M*, 754V*, 792N**, 888E**, 900T*, 925N*, 939T*, 943V*, 968Q**, 969N**, 981D**, 986G*, 990S*,
					ω2a fore = 4.565, ω2a back = 0.049, p2a = 0.130,	1074S*, 1108P**, 1146Q*, 1157A**, 1159P**, 1274K*, 1295L*, 1307G**, 1320N*, 1326K*, 1331Q*, 1340K*, 1346K*,
					ω2b fore = 4.565, ω2b back = 1.000, p2b = 0.007;	1352S**, 1374E**, 1423K*, 1438Y*, 1440L*, 1448E**, 1449H*, 1478S*, 1488G*, 1504Y*, 1521H**
robo1	teleosts	Model A H0	47	-34779.95	ω0 = 0.033, p0 = 0.890,
					ω1 = 1.000, p1 = 0.029,
					ω2a fore = 1.000, ω2a back = 0.033, p2a= 0.078,
					ω2b fore = 1.000, ω2b back = 1.000, p2b= 0.003;
		Model A H1	48	-34774.24	ω0 = 0.034, p0 = 0.904,	1432F*	11.42 (P<0.01)
					ω1 = 1.000, p1 = 0.030,
					ω2a fore = 9.919, ω2a back = 0.034, p2a = 0.064,
					ω2b fore = 9.919, ω2b back = 1.000, p2b = 0.002;
robo2	teleosts	Model A H0	47	-27186.08	ω0 = 0.034, p0 = 0.907,
					ω1 = 1.000, p1 = 0.025,
					ω2a fore = 1.000, ω2a back = 0.034, p2a = 0.067,
					ω2b fore = 1.000, ω2b back = 1.000, p2b = 0.002;
		Model A H1	48	-27182.16	ω0 = 0.034, p0 = 0.927,	155Q*, 742S*, 805F*, 1026Q*, 1042K*, 1282S*	10.52 (P<0.01)
					ω1 = 1.000, p1 = 0.025,
					ω2a fore = 23.853, ω2a back = 0.034, p2a = 0.047,
					ω2b fore = 23.853, ω2b back = 1.000, p2b = 0.001
aNumbers of parameters.
bTwice the difference of likelihood between the two models compared.
*0.95<PP<0.99 and **PP >0.99, where PP is the Bayesian posterior probability to be under positive selection.
